# Supplementary material for: Outcomes of Sling Removal in Women with Chronic Voiding Dysfunction: A Retrospective Observational Study
Source: Healthcare (Basel). 2025 Jun 25;13(13):1517. doi: 10.3390/healthcare13131517 (PMC12248769; doi:10.3390/healthcare13131517)
Supplement: Supplementary file 1 [file healthcare-13-01517-s001.zip]

Archive with 1 entries (1 files):
- healthcare-3635309-supplementary.pdf
